# Supplementary material for: Scleroderma myocarditis with severe secondary mitral regurgitation successfully treated with transcatheter edge-to-edge repair: a case report
Source: Eur Heart J Case Rep. 2024 Aug 13;8(8):ytae425. doi: 10.1093/ehjcr/ytae425 (PMC11350375; doi:10.1093/ehjcr/ytae425)
Supplement: ytae425_Supplementary_Data [file ytae425_supplementary_data.zip]

Archive with 7 entries (7 files):
- video S1.mp4
- video S2.mp4
- video S3.mp4
- video S4.mp4
- video S5.mp4
- video S6.mp4
- video S7.mp4
